# Supplementary material for: Regulation of positive and negative selection and TCR signaling during thymic T cell development by capicua
Source: eLife. 2021 Dec 13;10:e71769. doi: 10.7554/eLife.71769 (PMC8700290; doi:10.7554/eLife.71769)
Supplement: Figure 2—source data 1. [file elife-71769-fig2-data1.zip]

Archive with 8 entries (8 files):
- F2_pcr gel image_labelled.eps
- F2_pcr gel image_original file.tif
- F2_western blot_labelled_1.eps
- F2_western blot_labelled_2.eps
- F2_western blot_labelled_3.eps
- F2_western blot_original file_1.tif
- F2_western blot_original file_2.tif
- F2_western blot_original file_3.tif
