# Supplementary material for: Regulation of positive and negative selection and TCR signaling during thymic T cell development by capicua
Source: eLife. 2021 Dec 13;10:e71769. doi: 10.7554/eLife.71769 (PMC8700290; doi:10.7554/eLife.71769)
Supplement: Figure 5—source data 2. [file elife-71769-fig5-data2.zip]

Archive with 10 entries (10 files):
- F5_western blot_labelled_1.eps
- F5_western blot_labelled_2.eps
- F5_western blot_labelled_3.eps
- F5_western blot_labelled_4.eps
- F5_western blot_labelled_5.eps
- F5_western blot_original file_1.tif
- F5_western blot_original file_2.tif
- F5_western blot_original file_3.tif
- F5_western blot_original file_4.tif
- F5_western blot_original file_5.tif
